# Supplementary material for: Screening Bioremediation for the Effective Removal of Regulated and Emerging Contaminants from Mining Wastewater
Source: Molecules. 2026 Apr 30;31(9):1494. doi: 10.3390/molecules31091494 (PMC13164779; doi:10.3390/molecules31091494)
Supplement: Supplementary file 1 [file molecules-31-01494-s001.zip]

Archive with 1 entries (1 files):
- molecules-4257795-supplementary.pdf
